# Supplementary material for: Risk factors for postoperative recurrent tricuspid regurgitation after concomitant tricuspid annuloplasty during left heart surgery and the association between tricuspid annular circumference and secondary tricuspid regurgitation
Source: BMC Cardiovasc Disord. 2021 Jan 26;21:50. doi: 10.1186/s12872-021-01870-5 (PMC7836580; doi:10.1186/s12872-021-01870-5)
Supplement: Supplementary file 1 — Additional file 1. The availability of raw data and analysis. [file 12872_2021_1870_MOESM1_ESM.xlsx]

## Sheet: 工作表1
gender	Age	Height cm	Weight kg	BSA	Preoperative left heart disease	Surgery for left heart disease	Preoperative Af	NYHA class	Severity of FTR Preoperatively	TAPSE（cm）	PASP	LA	RA	RV	LVEDD（mm）	LVESD	LVEF	TAD	Length of septal annulus	Length of anterior annulus	Length of posterior annulus	TAC tricuspid annular circumference	TACI（TAC／BSA）	Length of septal annulus/TAC	Length of anterior annulus/TAC	Length of posterior annulus/TAC	size of tricuspid ring	Postoperative Af(yes/no)	One year after operation, tricuspid regurgitation (more than mild-moderate ) yes/no
Female	56	152	44	1.3375	RHD MS MI	MVP	yes	III	severe 8.0cm2	1.9	53	43	55	41	47	33	0.53	32	3.5	4.1	3.2	10.8	8.07477	0.324074	0.37963	0.296296	30#	no	yes
Male	62	160	46	1.4119	MI	MVP	no	II	mild	1.9	16	36	41	30	43	28	0.64	28	3.4	3.2	2.6	9.2	6.51604	0.369565	0.347826	0.282609	28#	no	no
Male	53	165	47	1.7466	barlow D severe MI	MVP	no	II	mild	1.7	24	31	44	34	45	27	0.69	35	3.6	4.2	3.1	10.9	6.2407	0.330275	0.385321	0.284404	30#	no	no
Female	52	164	49	1.4747	MS	MVP	yes	II	mild	1.7	32	46	44	39	55	33	0.69	33	3.5	4	3.4	10.9	7.39133	0.321101	0.366972	0.311927	28#	no	no
Female	53	158	49	1.4381	RHD MS	MVR+AVR	yes	II	moderate5.4	2	44	50	40	43	45	29	0.58	33	3.3	4.3	3	10.6	7.37084	0.311321	0.40566	0.283019	28#	no	no
Female	35	160	50	1.4631	ASD	ASDrepair	no	II	moderate 4.6cm2	1.7	38	31	52	37	35	20	0.6	35	3.2	5.1	3	11.3	7.72333	0.283186	0.451327	0.265487	30#	no	no
Female	56	152	49	1.4015	RHD MS MI	MVP	yes	III	severe 8.0cm2	1.8	53	44	35	34	47	33	0.53	32	3.9	4.3	3.3	11.5	8.20549	0.33913	0.373913	0.286957	30#	no	yes
Female	62	160	51	1.4759	MI	MVP	no	III	mild	1.6	38	39	45	29	58	39	0.66	32	3.6	3.9	2.9	10.4	7.04655	0.346154	0.375	0.278846	30#	no	no
Female	35	160	51	1.4759	MI	MVP	no	II	moderate 4.6cm2	2	39	32	55	33	43	30	0.61	35	3.3	4.2	3.4	10.9	7.38532	0.302752	0.385321	0.311927	28#	no	yes
Female	35	160	51	1.4759	MI	MVP	no	II	moderate 4.6cm2	1.9	38	31	52	36	39	25	0.6	35	3.2	4.8	3	11	7.45308	0.290909	0.436364	0.272727	30#	no	no
Female	53	158	51	1.4637	RHD MS	MVR	yes	IV	moderate5.4	1.7	42	50	40	35	46	32	0.58	33	3.3	4.3	3.3	10.9	7.44688	0.302752	0.394495	0.302752	30#	no	no
Female	43	163	52	1.507	MI	MVP	no	II	mild	1.9	20	39	40	39	39	26	0.61	32	3.5	4.3	3	10.8	7.16656	0.324074	0.398148	0.277778	28#	no	no
Female	56	162	52	1.5009	MS	MVP	yes	III	mild	2.1	32	45	39	32	44	30	0.58	26	2.9	3.7	2.5	9.1	6.06303	0.318681	0.406593	0.274725	28#	no	no
Female	56	162	52	1.5009	MS AS	MVR+AVR	yes	II	mild	1.9	42	49	39	30	52	30	0.71	32	3.7	4.5	3	11.2	7.46219	0.330357	0.401786	0.267857	28#	no	no
Male	65	160	52	1.4887	P2 severe MI	MVP	no	II	mild	1.7	28	43	40	42	52	30	0.71	32	3.7	4.5	3	11.2	7.52334	0.330357	0.401786	0.267857	28#	no	no
Female	57	158	52	1.4765	RHD MS	MVR	yes	I	moderate5.4	1.6	44	50	41	38	45	30	0.58	33	3.3	4.3	3.1	10.7	7.24687	0.308411	0.401869	0.28972	30#	no	no
Female	53	158	52	1.4765	RHD MS	MVR	yes	II	moderate5.4	1.7	44	53	45	47	46	33	0.59	33	3.6	4.3	3.4	11.3	7.65323	0.318584	0.380531	0.300885	28#	no	no
Female	71	160	53	1.4832	MI	MVP	yes	II	moderate	1.8	30	50	33	36	55	39	0.58	38	3.5	4.2	3.3	11	7.4164	0.318182	0.381818	0.3	28#	yes	yes
Female	39	160	53	1.5015	MI	MVP	no	II	moderate 4.6cm2	1.8	38	31	51	34	39	22	0.57	35	3.2	5	3.3	11.5	7.65901	0.278261	0.434783	0.286957	28#	no	no
Female	58	157	53	1.4832	RHD MS	MVR	yes	III	moderate+7.0cm2	1.7	32	51	39	32	47	35	0.5	32	3.2	4.5	3.2	10.9	7.34898	0.293578	0.412844	0.293578	28#	no	no
Female	58	156	53	1.4771	RHD MS	MVR＋AVR	yes	III	moderate+7.0cm2	1.9	33	56	39	33	48	35	0.5	33	3.2	4.5	3.4	11.1	7.51472	0.288288	0.405405	0.306306	30#	no	no
Female	38	167	55	1.5698	MS	MVP	no	III	mild	1.9	32	37	35	38	43	28	0.64	32	3.1	3.9	2.8	9.8	6.24283	0.316327	0.397959	0.285714	30#	no	no
Female	65	161	55	1.5332	RHD MSMI	MVP	yes	III	moderate	1.9	25	52	35	38	48	34	0.59	33	3.9	4.3	3.4	11.6	7.56588	0.336207	0.37069	0.293103	30#	no	yes
Female	74	160	55	1.4832	MI	MVP	yes	II	moderate	1.8	32	51	44	34	56	39	0.58	39	4	4.6	2.6	11.2	7.55124	0.357143	0.410714	0.232143	28#	no	no
Female	58	157	55	1.5088	RHD MS	MVR＋AVR	yes	III	moderate+7.0cm2	2	32	52	42	35	47	34	0.51	32	3.2	4.4	3.2	10.8	7.15801	0.296296	0.407407	0.296296	30#	no	no
Female	58	157	55	1.5088	RHD MS	MVR	yes	II	moderate+7.0cm2	1.7	33	53	43	36	48	35	0.51	32	3.2	4.5	3.3	11	7.29056	0.290909	0.409091	0.3	30#	no	no
Female	63	160	56	1.5399	RHD MSMI	MVP+AVR	yes	II	moderate	1.5	21	53	49	36	49	34	0.59	32	3.8	4	3.3	11.1	7.20826	0.342342	0.36036	0.297297	30#	no	yes
Female	67	160	56	1.5399	MI	MVP	yes	III	moderate	1.6	32	49	44	38	56	40	0.59	39	4	4.3	3.8	12.1	7.85765	0.330579	0.355372	0.31405	28#	no	no
Female	63	161	57	1.558	RHD MSMI	MVP	yes	III	moderate	1.8	24	53	31	41	49	35	0.59	32	4.3	4.4	3.5	12.2	7.83055	0.352459	0.360656	0.286885	28#	no	no
Male	66	175	60	1.6826	MI	MVP	yes	II	moderate	2	44	47	46	38	55	38	0.59	31	3.8	4.6	3.6	12	7.13182	0.316667	0.383333	0.3	30#	no	no
Male	69	174	60	1.6765	MI	MVP	yes	III	moderate	1.9	52	55	48	37	55	38	0.59	31	3.8	4.7	3.2	11.7	6.97882	0.324786	0.401709	0.273504	30#	no	no
Female	51	156	57	1.5283	RHDMS severe MI	MVP	yes	IV	mild	1.9	59	60	47	39	72	47	0.61	36	3.8	4.5	3.7	12	7.85186	0.316667	0.375	0.308333	28#	yes	no
Female	74	160	58	1.5655	MI	MVP	yes	I	moderate	1.9	32	49	39	28	56	40	0.58	39	4	4.3	2.9	11.2	7.15426	0.357143	0.383929	0.258929	30#	no	no
Female	63	160	58	1.5655	RHD MSMI	MVP	yes	II	moderate	1.8	21	55	29	33	53	34	0.61	32	4	4.5	3.3	11.8	7.53753	0.338983	0.381356	0.279661	30#	yes	yes
Female	48	165	59	1.6088	MS moderate MI severe	MVP	no	III	mild+ 4.1cm2	1.8	40	54	50	39	61	44	0.56	34	4.1	4.3	3.5	11.9	7.39682	0.344538	0.361345	0.294118	30#	no	no
Male	53	169	60	1.646	AI MI	MVP+AVR	yes	III	mild+	2.2	30	43	35	40	62	42	0.6	28	3.6	3.8	2.6	10	6.07533	0.36	0.38	0.26	30#	no	no
Male	75	163	59	1.5966	RHD MS	MVP	yes	II	severe	1.6	43	60	51	35	48	34	0.53	42	3.9	4.5	4.3	12.7	7.9544	0.307087	0.354331	0.338583	28#	yes	yes
Male	68	174	61	1.6893	MI	MVP	yes	I	moderate	1.8	52	55	45	39	57	40	0.59	32	3.8	4.6	3.3	11.7	6.92595	0.324786	0.393162	0.282051	30#	no	no
Female	28	167	60	1.6338	RHD MSmoderate MI severe	MVP	no	II	moderate	1.8	41	51	47	33	63	44	0.56	33	4.1	4.3	3.2	11.6	7.10001	0.353448	0.37069	0.275862	28#	no	no
Female	69	160	59	1.5783	RHD MSMI	MVP	yes	II	moderate	1.6	33	51	34	37	49	33	0.59	32	4.2	4.5	3.3	12	7.60312	0.35	0.375	0.275	28#	no	no
Male	75	163	60	1.6094	RHD MS	MVP	yes	IV	severe	1.9	43	60	50	39	49	34	0.53	42	3.7	4.9	3.9	12.5	7.76687	0.296	0.392	0.312	28#	yes	yes
Male	66	174	62	1.7021	MI	MVP	yes	II	moderate	1.6	52	55	46	29	57	41	0.59	32	3.8	4.5	3.6	11.9	6.99136	0.319328	0.378151	0.302521	28#	no	no
Female	38	167	61	1.6466	RHD MS moderate MIsevere	MVP	no	II	mild+ 4.1cm2	1.8	41	51	42	33	63	45	0.57	33	4.1	4.3	3.3	11.7	7.10555	0.350427	0.367521	0.282051	30#	no	no
Female	37	166	61	1.6405	RHD Msmoderate MIsevere	MVP	no	I	mild+ 4.1cm2	1.9	41	53	43	42	62	43	0.56	33	4.1	4.3	3.4	11.8	7.19293	0.347458	0.364407	0.288136	30#	no	no
Female	63	160	60	1.5911	RHD MS	MVP	yes	II	mild	1.8	23	42	39	43	45	29	0.61	35	3.4	4.3	3	10.7	6.72491	0.317757	0.401869	0.280374	30#	no	no
Female	62	160	60	1.5911	RHD MSMI	MVP	no	III	severe10.5	1.5	50	56	32	44	47	31	0.62	32	3.9	4.5	3.8	12.2	7.66765	0.319672	0.368852	0.311475	30#	no	no
Female	65	155	60	1.5606	RHD MS MI	MVP+AVR	无	III	mild	1.9	31	53	50	37	50	33	0.62	34	3.6	4.3	3	10.9	6.98449	0.330275	0.394495	0.275229	28#	no	no
Female	61	155	60	1.5606	MS	MVP	no	III	mild	1.7	23	39	48	37	50	35	0.62	35	3.7	4.3	3	11	7.04857	0.336364	0.390909	0.272727	30#	no	no
Female	65	155	60	1.5606	RHD MSMI	MVR+AVR	yes	III	mild	1.9	25	53	48	29	50	35	0.61	33	3.9	4.4	3.9	12.2	7.81751	0.319672	0.360656	0.319672	28#	no	no
Female	62	160	61	1.6039	RHD MSMI	MVP	no	III	severe10.5	1.8	50	56	34	40	50	33	0.62	38	3.9	4.7	4	12.6	7.85585	0.309524	0.373016	0.31746	30#	no	no
Male	75	163	62	1.635	RHD MS	MVP	yes	III	severe	1.4	43	60	55	33	50	36	0.53	42	3.8	5.1	4.2	13.1	8.01223	0.290076	0.389313	0.320611	28#	yes	yes
Male	45	175	65	1.7466	MI（A2、A3）	MVP	no	I	mild	1.5	23	46	43	33	61	36	0.66	33	3.6	4	3.1	10.7	6.12619	0.336449	0.373832	0.28972	28#	no	no
Male	41	180	66	1.7899	MI SBE	MVR	no	II	mild	2	21	37	42	43	52	34	0.65	32	3.9	3.9	3.3	11.1	6.20146	0.351351	0.351351	0.297297	28#	no	no
Male	77	174	65	1.7405	MI TI	MVP	yes	I	severe10.3	1.8	41	44	46	35	46	28	0.68	40	4.2	5.8	4.3	14.3	8.21603	0.293706	0.405594	0.300699	28#	no	no
Male	69	156	62	1.5923	P 2 severe MI	MVP	yes	I	mild	2.1	55	47	38	44	58	36	0.66	32	3.6	4	2.9	10.5	6.59423	0.342857	0.380952	0.27619	28#	no	no
Male	44	171	65	1.7222	MI severe P2	MVP	no	II	mild	2	33	45	43	41	60	41	0.58	34	4.1	4.2	3	11.3	6.56137	0.362832	0.371681	0.265487	30#	no	no
Female	60	154	62	1.5801	RHD MS	MVP	yes	II	mild	1.6	26	54	36	33	43	24	0.73	33	3.4	4	3.4	10.8	6.83501	0.314815	0.37037	0.314815	30#	no	no
Female	55	159	63	1.6234	MI	MVP	no	II	mild	1.8	33	43	41	31	45	31	0.56	35	3.4	4.2	3	10.6	6.52951	0.320755	0.396226	0.283019	28#	no	no
Female	65	157	64	1.624	RHD MS	MVR	yes	II	severe	1.6	49	46	38	38	44	29	0.65	35	3.9	4.9	3.9	12.7	7.8202	0.307087	0.385827	0.307087	28#	no	yes
Female	63	161	65	1.6612	RHD：MS mild Misevere	MVP	yes	III	severe	1.7	41	51	53	34	49	33	0.67	36	3.9	4.3	3.9	12.1	7.28389	0.322314	0.355372	0.322314	30#	no	no
Male	60	165	66	1.6984	P1 prolapse	MVP	no	I	mild	1.6	26	45	38	31	59	40	0.58	34	4.1	4	3	11.1	6.53556	0.369369	0.36036	0.27027	30#	no	no
Female	65	155	64	1.6118	RHD MS	MVR	yes	IV	severe	1.6	49	41	37	29	42	28	0.65	29	3.6	4.5	3.9	12	7.44509	0.3	0.375	0.325	28#	no	yes
Male	77	174	68	1.7789	MI TI	MVP	yes	I	severe10.3	2.1	41	47	43	41	55	39	0.68	40	4.2	5.8	4.4	14.4	8.09489	0.291667	0.402778	0.305556	28#	no	no
Male	65	172	68	1.7667	RHD	MVP	yes	II	severe	1.9	67	55	46	39	55	40	0.59	42	3.8	5.2	4	13	7.35835	0.292308	0.4	0.307692	28#	yes	no
Male	47	177	69	1.81	MSMI	MVP	no	II	mild	1.8	36	55	41	38	73	49	0.6	35	4.1	4.3	3	11.4	6.29834	0.359649	0.377193	0.263158	30#	no	no
Female	63	161	66	1.674	RHD：MS mild MI severe	MVP	yes	III	severe	1.7	41	51	56	43	47	29	0.67	36	3.9	4.3	4.2	12.4	7.40741	0.314516	0.346774	0.33871	30#	no	no
Female	53	161	66	1.674	MI	MVP	yes	II	severe	1.6	45	44	62	29	50	33	0.6	41	4.8	4.2	3.9	12.9	7.70609	0.372093	0.325581	0.302326	28#	no	no
Female	68	155	65	1.6246	MI	MVP	yes	II	severe	1.9	72	40	41	38	47	31	0.62	34	3.6	4.6	3.7	11.9	7.32488	0.302521	0.386555	0.310924	28#	no	no
Female	53	157	66	1.6496	ASD	ASD repair	yes	I	severe	1.5	45	44	63	46	37	27	0.6	41	4.8	4.2	3.9	12.9	7.82008	0.372093	0.325581	0.302326	28#	no	no
Female	73	160	67	1.6807	MI	MVP	yes	II	severe9.9	1.9	49	55	54	43	62	44	0.58	37	3.6	4.8	4.3	12.7	7.55638	0.283465	0.377953	0.338583	28#	yes	yes
Female	68	155	66	1.6374	MI	MVP	yes	II	severe	2	78	41	42	42	52	33	0.62	34	3.9	4.6	3.8	12.3	7.51191	0.317073	0.373984	0.308943	30#	no	no
Female	70	159	67	1.6746	RHD MS mild ASAI	MVP	yes	II	severe14.9	1.5	45	45	40	33	47	30	0.66	43	3.7	4.7	4.3	12.7	7.5839	0.291339	0.370079	0.338583	28#	no	no
Male	65	172	70	1.7923	RHD	MVP	yes	II	severe	1.6	65	67	45	37	54	34	0.59	39	3.8	4.5	4.4	12.7	7.08587	0.299213	0.354331	0.346457	30#	yes	no
Female	50	160	69	1.7063	MI	MVP	no	II	mild	1.8	39	48	40	27	39	27	0.61	32	3.5	4.6	3	11.1	6.5053	0.315315	0.414414	0.27027	30#	no	no
Female	60	160	69	1.7063	MI	MVP	yes	III	severe9.9	1.8	49	53	54	39	60	41	0.58	37	3.6	4.6	4.3	12.5	7.32579	0.288	0.368	0.344	28#	yes	yes
Male	45	178	73	1.8673	Mi barlow disease	MVP	no	III	中severe	1.7	20	55	39	36	53	38	0.63	35	4	5.3	4.1	13.4	7.17614	0.298507	0.395522	0.30597	28#	no	no
Male	29	178	73	1.8673	Mi barlow disease	MVP	no	II	severe	1.8	20	41	53	38	56	39	0.63	35	4.5	4.9	4.3	13.7	7.3368	0.328467	0.357664	0.313869	28#	no	no
Female	64	167	71	1.7746	MI	MVP	yes	II	中-severe	1.6	21	53	46	38	50	32	0.64	31	4.7	4.8	3.9	13.4	7.551	0.350746	0.358209	0.291045	30#	no	no
Male	56	173	73	1.8368	MI	MVP	yes	II	moderate7.1	1.9	41	43	51	34	49	35	0.58	36	4.2	5.8	3.9	13.9	7.56751	0.302158	0.417266	0.280576	30#	no	no
Female	70	159	70	1.713	RHD MS mild ASAI	MVP＋AVR	yes	II	severe14.9	1.6	45	41	40	47	47	30	0.66	36	3.7	4.7	4.1	12.5	7.29714	0.296	0.376	0.328	30#	no	no
Male	4	175	74	1.8618	RHD：MI	MVP	yes	II	moderate 5.3cm2	1.8	30	43	42	37	54	36	0.55	35	3.5	4.6	3.8	11.9	6.39166	0.294118	0.386555	0.319328	30#	no	no
Male	55	173	74	1.8496	MI	MVP	yes	III	moderate7.1	1.5	41	43	52	31	44	31	0.58	36	4.2	5.3	4.3	13.8	7.46107	0.304348	0.384058	0.311594	28#	no	yes
Male	54	176	75	1.8807	MI	MVP	no	II	mild	1.7	35	42	49	38	54	35	0.63	35	3.6	4.8	2.9	11.3	6.0084	0.318584	0.424779	0.256637	30#	no	no
Male	37	174	75	1.8685	MI AS	MVP	no	II	mild	1.6	28	36	45	38	55	37	0.59	31	3.2	4.2	3	10.4	5.56596	0.307692	0.403846	0.288462	30#	no	no
Male	53	173	75	1.8624	MI	MVP	yes	III	moderate7.1	1.9	41	54	51	32	55	32	0.58	36	4.2	5.6	4.3	14.1	7.57088	0.297872	0.397163	0.304965	30#	no	no
Male	44	171	75	1.8502	RHD MS	MVP	no	II	mild	1.8	52	55	42	28	50	34	0.61	32	3.8	4.4	3.2	11.4	6.1615	0.333333	0.385965	0.280702	28#	no	no
Male	65	175	76	1.8874	RHD：MI	MVP	yes	III	moderate 5.3cm2	1.8	33	54	43	42	49	34	0.55	35	3.5	4.4	3.5	11.4	6.04006	0.307018	0.385965	0.307018	30#	no	no
Male	55	173	76	1.8752	ASD	ASD repair	yes	II	moderate7.1	1.9	41	43	52	41	43	30	0.58	36	4.2	6.3	4.3	14.8	7.89249	0.283784	0.425676	0.290541	30#	no	no
Male	50	167	75	1.8258	RHD MS	MVP	yes	II	mild	1.9	30	55	39	35	43	28	0.65	33	3.8	4.3	3.1	11.2	6.1343	0.339286	0.383929	0.276786	30#	no	no
Male	66	175	77	1.9002	RHD：MI	MVP	yes	II	moderate 5.3cm2	1.5	30	41	39	30	46	33	0.55	35	3.5	4.5	3.6	11.6	6.10462	0.301724	0.387931	0.310345	28#	no	no
Male	66	175	78	1.913	RHD：MI	MVP	yes	IIII	moderate 5.3cm2	1.9	30	40	49	47	46	33	0.55	35	3.5	4.6	3.6	11.7	6.11605	0.299145	0.393162	0.307692	30#	no	no
Male	68	177	80	1.9508	P1 prolapse	MVP	no	II	mild	2	52	38	44	31	56	31	0.6	41	3.9	4.2	2.7	10.8	5.53619	0.361111	0.388889	0.25	28#	no	no
Male	55	176	80	1.9447	MI	MVP	no	III	mild	2.2	33	39	38	37	43	29	0.66	33	3.8	3.9	3.1	10.8	5.55356	0.351852	0.361111	0.287037	28#	no	no
Male	54	176	80	1.9447	MI A1	MVP	no	II	mild	1.6	24	58	48	35	64	42	0.62	35	3.9	3.6	3.4	10.9	5.60498	0.357798	0.330275	0.311927	28#	no	no
Male	49	175	82	1.9642	MI prolapse	MVP	yes	II	moderate	1.6	22	59	51	43	57	36	0.62	36	3.8	5.4	3.8	13	6.61847	0.292308	0.415385	0.292308	30#	no	no
Male	46	174	82	1.9581	MI prolapse	MVP	yes	II	moderate	1.6	25	48	43	35	49	33	0.62	36	3.8	5.3	3.5	12.6	6.43481	0.301587	0.420635	0.277778	30#	no	no
Male	63	180	84	2.0203	MI	MVP	no	I	mild	1.8	30	42	41	34	56	40	0.53	33	3.4	4.7	2.9	11	5.44474	0.309091	0.427273	0.263636	28#	no	no
Male	54	175	83	1.977	RHD MS MI	MVP＋AVR	yes	III	moderate 4.0cm 2	1.7	39	53	46	35	55	34	0.61	31	4.1	4.6	3.1	11.8	5.96864	0.347458	0.389831	0.262712	28#	no	no
Male	54	175	83	1.977	RHD MS MI	MVP	yes	II	moderate 4.0cm 2	1.8	40	54	46	34	42	28	0.61	32	4.1	4.6	3.2	11.9	6.01922	0.344538	0.386555	0.268908	28#	no	no
Male	63	170	82	1.9337	RHD MSMI	MVP	yes	II	moderate7.5	1.6	66	49	46	29	51	32	0.62	35	3.6	4.3	3.8	11.7	6.05058	0.307692	0.367521	0.324786	30#	no	no
Male	59	170	82	1.9337	RHD MSMI	MVP	yes	IV	moderate7.5	1.7	69	55	48	39	52	34	0.62	35	3.6	4.3	3.9	11.8	6.10229	0.305085	0.364407	0.330508	28#	no	no
Male	60	173	83	1.9648	MI	MVP	yes	I	mild	1.5	34	45	43	36	53	34	0.62	32	3.8	4	3.3	11.1	5.64943	0.342342	0.36036	0.297297	28#	no	no
Male	54	176	84	1.9898	RHD MS MI	MVP	yes	I	moderate 4.0cm 2	1.7	39	55	47	38	41	28	0.61	31	4.1	4.4	3.4	11.9	5.9805	0.344538	0.369748	0.285714	30#	yes	no
Male	54	175	84	1.9898	RHD MS MI	MVP	yes	II	moderate 4.0cm 2	1.7	39	53	48	45	40	27	0.61	31	4.1	4.6	3.5	12.2	6.13127	0.336066	0.377049	0.286885	30#	no	no
Male	59	178	85	2.0209	MI P2	MVP	no	II	mild	1.9	23	40	39	39	54	31	0.7	33	3.5	4.2	3.5	11.2	5.54209	0.3125	0.375	0.3125	30#	no	no
Male	65	169	83	1.9404	RHD MSMI	MVP＋AVR	yes	III	moderate7	1.9	55	49	42	33	49	32	0.62	36	3.9	4.3	3.5	11.7	6.02968	0.333333	0.367521	0.299145	28#	no	no
Male	58	172	84	1.9715	MI P2	MVP	no	II	mild	1.6	21	38	47	25	63	38	0.68	32	3.6	3.4	3.2	10.2	5.17373	0.352941	0.333333	0.313725	28#	no	no
Male	49	174	85	1.9965	MI prolapse	MVP	yes	II	moderate	1.6	22	42	45	29	53	41	0.62	36	3.8	5.6	3.5	12.9	6.46131	0.294574	0.434109	0.271318	30#	no	no
Female	64	167	84	1.941	MI	MVP	yes	III	severe	1.5	21	52	47	37	50	32	0.64	31	4.7	4.8	4.3	13.8	7.10974	0.34058	0.347826	0.311594	30#	no	no
Male	64	172	86	1.9971	MS	MVR	yes	III	mild	2	53	50	46	33	41	27	0.65	29	3	4.3	3.5	10.8	5.40784	0.277778	0.398148	0.324074	28#	no	no
Male	63	168	85	1.9599	RHD MSMI	MVP	yes	IV	moderate7.5	1.8	72	48	41	41	46	30	0.62	35	3.6	4.3	3.9	11.8	6.02072	0.305085	0.364407	0.330508	28#	no	no
Male	49	171	86	1.991	MI prolapse	MVP	yes	II	moderate	1.7	33	56	44	30	54	33	0.62	39	3.8	5.5	3.6	12.9	6.47916	0.294574	0.426357	0.27907	28#	no	no
Male	61	179	89	2.0782	MI	MVP	no	I	mild	2.1	32	51	39	42	44	31	0.6	28	3.2	3.7	2.5	9.4	4.52315	0.340426	0.393617	0.265957	28#	no	no
Male	61	179	89	2.0782	RHD：MS	MVR+AVR	yes	III	mild	2.1	33	46	37	29	54	35	0.63	35	3.6	4.6	2.9	11.1	5.34116	0.324324	0.414414	0.261261	30#	no	no
Male	46	180	90	2.0971	MI P3	MVP	no	II	mild	1.7	21	47	47	34	73	49	0.6	35	4.1	4.3	3	11.4	5.43608	0.359649	0.377193	0.263158	30#	no	no
Male	46	178	90	2.0849	MS	MVR	no	III	mild	1.7	28	44	38	36	43	28	0.62	28	3.3	3.2	2.6	9.1	4.36472	0.362637	0.351648	0.285714	28#	no	no
	57.0172
